# Supplementary material for: Barriers to and Facilitators of Digital Health Technology Adoption Among Older Adults With Chronic Diseases: Updated Systematic Review
Source: JMIR Aging. 2025 Sep 11;8:e80000. doi: 10.2196/80000 (PMC12464506; doi:10.2196/80000)
Supplement: Multimedia Appendix 4 [file aging_v8i1e80000_app4.xlsx]

## Sheet: Study Characteristcs
Title	Design	Chronic Disease	Type of Technology	No. of Participants	Country	Urban/rural	Did co-design occur?
[44] Wong et al., (2023) The Synergistic Effect of Nurse Proactive Phone Calls With an mHealth App Program on Sustaining App Usage: 3-Arm Randomized Controlled Trial	Randomised control trial	Diabetes; Hypertension, chronic pain	mobile app and mobile health with interactivity	249	China	unknown	no
[45] Sheng et al., (2024) Augmenting K-Means Clustering With Qualitative Data to Discover the Engagement Patterns of Older Adults With Multimorbidity When Using Digital Health Technologies: Proof-of-Concept Trial.	Mixed methods	Multiple Conditions	Digital health platform	56	Ireland	unknown	Yes - an extensive user-centered design process
[46] Ondiege et al., (2017) Investigating User Identification in Remote Patient Monitoring Devices	Mixed methods	Diabetes; Hypertension	Remote patient monitoring devices	40	UK	unknown	yes - patients.
[47] Doyle et al., (2021) A Digital Platform to Support Self-management of Multiple Chronic Conditions (ProACT): Findings in Relation to Engagement During a One-Year Proof-of-Concept Trial	Mixed methods	Multiple Conditions	Digital health platform	120	Ireland; Belgium	unknown	yes - patients; carers; healthcare professionals
[48] Soraa et al., (2021) The social dimension of domesticating technology: interactions between older adults, caregivers, and robots in the home	Mixed methods	Cognitive impairment	Various sensor technologies	8 older adults, 10 informal carers and 3 healthcare workers	Norway	urban	no
[49] Schoevaerdts et al., (2024) Home telemonitoring in smart rurality: results from the HIS2R interreg feasibility pilot study.	Mixed methods	COPD; Heart Failure	Telemonitoring	21	France; Belgium	rural	no
[50] Arnaert et al., (2023) Acceptance of the Apple Watch Series 6 for Telemonitoring of Older Adults With Chronic Obstructive Pulmonary Disease: Qualitative Descriptive Study Part 1	Qualitative interview	COPD	Wearable device	10	Canada	unknown	no
[51] Tahsin et al., (2022) Examining Use Behavior of a Goal-Supporting mHealth App in Primary Care Among Patients With Multiple Chronic Conditions: Qualitative Descriptive Study	Qualitative interview	Multiple Conditions	Mobile app; Patient web portal	22	Canada	unknown	yes: patients, carers, healthcare professionals
[52] Mroz et el., (2023) Acceptability and use of an online health priorities self-identification tool for older adults: A qualitative investigation	Qualitative interview	Multiple Conditions	Digital health platform	21	America	unknown	yes - included experts in older adults health care and on computer literacy
[53] Zou et al., (2024) Experience of Older Patients with COPD Using Disease Management Apps: A Qualitative Study.	Qualitative interview	COPD	Mobile app	32	China	unknown	no
[54] Buawangpong et al., (2024 )Designing Telemedicine for Older Adults With Multimorbidity: Content Analysis Study.	Qualitative interview	Multiple Conditions	Broadly described as "telemedicine"	29	Thailand	unknown	no
[55] Kouri et al., (2023) Exploring the Perspectives and Experiences of Older Adults With Asthma and Chronic Obstructive Pulmonary Disease Toward Mobile Health: Qualitative Study.	Qualitative interview	COPD; Asthma	Mobile app; Wearable device; Patient web portal	20	Canada	urban	no
[56] Foster et al., (2022) Preferences of Older Adult Veterans With Heart Failure for Engaging With Mobile Health Technology to Support Self-care: Qualitative Interview Study Among Patients With Heart Failure and Content Analysis.	Qualitative interview	Heart Failure	Mobile app	9	America	unknown	no
[57] Simmich et al., (2021) Perspectives of older adults with chronic disease on the use of wearable technology and video games for physical activity	Qualitative interview	COPD	Wearable device; Video games	19	Australia	unknown	no
[58] Middlemass et al., (2017) Perceptions on use of home telemonitoring in patients with long term conditions - concordance with the Health Information Technology Acceptance Model: a qualitative collective case study	Qualitative interview	COPD; heart disease	home telemonitoring	21	UK	Other: unclear	no
[59] Jiang et al., (2022) Patients' and healthcare providers' perceptions and experiences of telehealth use and online health information use in chronic disease management for older patients with chronic obstructive pulmonary disease: a qualitative study	Qualitative interview	COPD	Telehealth interventions	52- 29 patients and 23 HCPs	China	unknown	no
[60] Cajita et al., (2018) Facilitators of and Barriers to mHealth Adoption in Older Adults With Heart Failure	Qualitative interview	Heart Failure	Mobile app; Wearable device	10	America	urban	no
[61] Jo et al., (2021) Psychological factors that affect the acceptance and need for ICT services for older adults with chronic diseases	Qualitative focus group	Multiple Conditions	'ICT services'	12	South Korea	unknown	no
[62] Malvasi et al., (2024) Validation of an IoT-based home system for integrated care services: a qualitative investigation involving older adults with multiple chronic health conditions	Qualitative focus group	Multiple Conditions	Digital health platform	15	Italy	urban	Co-design alluded to - patients
[63] Portz et al., (2019) Using the Technology Acceptance Model to Explore User Experience, Intent to Use, and Use Behavior of a Patient Portal Among Older Adults With Multiple Chronic Conditions: Descriptive Qualitative Study	Qualitative focus group	Multiple Conditions	Patient web portal	24	America	urban	no
[64] Rodriguez-Fernandez et al., (2022) Telemedicine Readiness Across Medical Conditions in a US National Representative Sample of Older Adults	Cross-sectional research	Multiple Conditions	Telemedicine	3379	America	unknown	no
[65] Jimenez et al., (2023) Personalising Digital Health: Adapting Health Technology Systems to Meet the Needs of Different Older Populations.	Quantitative survey	Multiple Conditions	TeNDER - a health technology system	1500	Spain; Italy; Germany; Slovenia	unknown	yes - patients; carers; healthcare professionals
[66] Ufholtz et al,. (2022) Telemedicine Preparedness Among Older Adults With Chronic Illness: Survey of Primary Care Patients.	Quantitative survey	Multiple Conditions	Telemedicine	30	America	urban	no
[67] Ha et al., (2020) Factors Affecting the Acceptability of Technology in Health Care Among Older Korean Adults with Multiple Chronic Conditions: A Cross-Sectional Study Adopting the Senior Technology Acceptance Model	Quantitative survey	Multiple Conditions	Described broadly as technology	226	South Korea	unknown	no
[68] Ventura et al., (2022) Implementation of the MASK-Air-App for Rhinitis and Asthma in Older Adults: MASK@Puglia Pilot Study	Quantitative questionnaire	Asthma; allergic rhinitis	Mobile app	101	Italy	unknown	no
[69] Chen et al., (2024) Understanding the Role of Technology Anxiety in the Adoption of Digital Health Technologies (DHTs) by Older Adults with Chronic Diseases in Shanghai: An Extension of the Unified Theory of Acceptance and Use of Technology (UTAUT) Model.	Quantitative questionnaire	Multiple Conditions	Broadly described as "digital health technologies"	309	China	unknown	no
[70] Tian et al., (2022) Determinants of the Mobile Health Continuance Intention of Elders with Chronic Diseases: An Integrated Framework of ECM-ISC and UTAUT.	Quantitative questionnaire	Multiple Conditions	mHealth	1453	China	unknown	no
[71] Yuan et al., (2022) Demand analysis of telenursing among empty-nest elderly individuals with chronic diseases based on the Kano model.	Quantitative questionnaire	at least one chronic disease	telenursing	348	China	both	no
[72] Herkert et al., (2021) Home-Based Exercise Program for Patients With Combined Advanced Chronic Cardiac and Pulmonary Diseases: Exploratory Study	Quantitative questionnaire	Multiple Conditions	Digital health platform; Wearable device	10	Netherlands	unknown	unsure
