# Supplementary material for: Barriers to and Facilitators of Digital Health Technology Adoption Among Older Adults With Chronic Diseases: Updated Systematic Review
Source: JMIR Aging. 2025 Sep 11;8:e80000. doi: 10.2196/80000 (PMC12464506; doi:10.2196/80000)
Supplement: Multimedia Appendix 5 [file aging_v8i1e80000_app5.xlsx]

## Sheet: Sheet1
	PUBLISHED LITERATURE
	Barrier/Facilitator	Description	COM-B Category
[45]	Barrier	Technical issues including internet connectivity problems and device issues	Opportunity
[45]	Facilitator	Becomes part of daily routine	Opportunity
[46]	Barrier	Cost	Opportunity
[46]	Barrier	Complex technology.	Capability
[46]	Barrier	Physical and cognitive deterioration associated with aging	Capability
[46]	Barrier	First impression of the technology during initial use	Motivation
[46]	Barrier	Design of the wristband – considered childish or similar to a hospital wristband	Motivation
[46]	Facilitator	Technology that is reliable and simple to use	Capability
[46]	Facilitator	Feeling that the technology helps them manage their condition	Motivation
[46]	Facilitator	Wanting to manage their condition or get better	Motivation
[46]	Facilitator	Training on using the technology and understanding its benefits	Capability
[46]	Facilitator	Awareness of pressures on healthcare systems and the role of technology in reducing costs	Motivation
[46]	Facilitator	Trust in clinicians—some participants would only use technology if recommended by a clinician	Opportunity
[46]	Facilitator	Immediate technical support to help with issues	Opportunity
[46]	Facilitator	Supportive partners and families	Opportunity
[47]	Barrier	Concerns about accuracy of measurement - lack of trust	Motivation
[47]	Barrier	Technical issues - frustration with devices as too complex	Capability
[47]	Barrier	Monitoring with the system felt like an added burden	Motivation
[47]	Facilitator	Motivation due to improved self-management and improvement of health and well-being.	Motivation
[47]	Facilitator	Triage service provided reassurance of having readings monitored.	Motivation
[47]	Facilitator	Social connection and personalised care within the triage service.	Opportunity
[47]	Facilitator	Continuity of care and nurses following up any issues.	Opportunity
[47]	Facilitator	Technical help desk. A responsive service helped to keep participants digitally engaged.	Opportunity
[48]	Facilitator	Having a positive connection with the robot and being comfortable around it	Motivation	Soraa
[48]	Facilitator	Sensors not obtrusive	Capability
[48]	Facilitator	Feeling personally connected to the messages and reminders (originating from family members	Opportunity
[48]	Barrier	Large amounts of time getting used to new technology is not possible for healthcare professionals unless time and money are invested at an institutional level.	Opportunity
[48]	Facilitator	Technology helps mitigate loneliness and bridge the gap between relatives.	Opportunity
[48]	Facilitator	Thorough and early implementation is needed for better results.	Opportunity
[49]	Facilitator	Tablet was easy to use	Capability	Shoev
[49]	Facilitator	Tablet enabled better understanding of symptoms	Capability
[49]	Facilitator	Tablet enabled patient involvement in monitoring	Opportunity
[49]	Facilitator	Tablet provided reassurance	Motivation
[50]	Barrier	Reliability concerns and preference for traditional pulse oximeter	Motivation	Arnaert
[50]	Barrier	Emotions such as anger, fear, stress around using unfamiliar technology	Motivation
[50]	Barrier	Manual dexterity issues	Capability
[50]	Barrier	Personal health status influencing level of interest and ability to engage	Capability
[50]	Barrier	Usability challenges related to placement, size, and fit	Capability
[50]	Barrier	Fear of being scammed, confidentiality concerns	Motivation
[50]	Barrier	Aesthetics of watch	Motivation
[50]	Facilitator	Health benefits and perceived value of the device	Motivation
[50]	Facilitator	The 'Apple' brand influencing opinion	Motivation
[50]	Facilitator	Value of convenience	Motivation
[50]	Facilitator	Social support from friends and family	Opportunity
[50]	Facilitator	Intergenerational relationships facilitating use	Opportunity
[50]	Facilitator	Comfort level and readiness with new technology	Capability
[50]	Facilitator	Hedonic Motivation - enjoyment of using the watch	Motivation
[51]	Barrier	Technical issues such as being logged out, forgetting passwords	Capability	Tahsin
[51]	Barrier	Inability to modify goals based on patient needs	Opportunity
[51]	Barrier	Anxiety when goals are not met	Motivation
[51]	Barrier	Health issues making it difficult to use the app	Capability
[51]	Barrier	Not viewing the app as beneficial to their health	Motivation
[51]	Facilitator	Good social and clinical relationships	Opportunity
[51]	Facilitator	Reaching out to research team or HCP for technical help	Opportunity
[51]	Facilitator	Feeling confident about technical skills	Capability
[51]	Facilitator	Seeing the app as a beneficial health addition	Motivation
[51]	Facilitator	Sense of accomplishment when completing goals	Motivation
[51]	Facilitator	Provider enthusiasm and engagement with data	Opportunity
[51]	Facilitator	An Opportunity to build relationships with peers and communities, communicate with others and understand their experiences	Opportunity
[51]	Facilitator	Anticipating the app would make them more accountable for their health	Motivation
[52]	Barrier	Difficulty navigating the tool due to limited internet experience	Capability	Mroz
[52]	Barrier	Relying on family members for navigation	Opportunity
[52]	Barrier	Feeling restrained by closed-ended lists	Motivation
[52]	Barrier	Not seeing the value in the technology	Motivation
[52]	Barrier	Preference for social conversations	Motivation
[52]	Facilitator	Tool clarifies health goals and decisions	Motivation
[52]	Facilitator	Opens the door to conversations with clinicians	Opportunity
[53]	Barrier	Fears over data breaches and concerns about service quality	Motivation	Zou
[53]	Barrier	Concerns that remote consultations are inferior to in-person care	Motivation
[53]	Barrier	Complexity in operating the technology	Capability
[53]	Barrier	Fear of burdening family members with technology help	Opportunity
[53]	Facilitator	Help from family	Opportunity
[53]	Facilitator	Training sessions on how to use technology	Capability
[53]	Facilitator	Feeling relaxed and confident communicating with doctors online	Motivation
[53]	Facilitator	Helping others online	Motivation
[53]	Facilitator	voice recognition to overcome literacy and eyesight issues	Opportunity
[53]	Facilitator	positive comments from family and doctors	Opportunity
[54]	Barrier	Preference for in-person setting when symptoms are new or severe	Motivation	Buawang
[54]	Barrier	Telemedicine seen as a replacement rather than a complement to in-person care	Motivation
[54]	Barrier	Uncertainty about authenticity of HCP	Motivation
[54]	Barrier	Limited technological skills	Capability
[54]	Facilitator	Eliminating the need for travel	Opportunity
[54]	Facilitator	Convenient for accessing and receiving continuity of care	Opportunity
[54]	Facilitator	Saves time and money	Motivation
[54]	Facilitator	Reduces stress from long waits at hospitals	Motivation
[54]	Facilitator	Eliminates risk of driving accidents	Motivation
[54]	Facilitator	Reduces burden on family members for transportation	Opportunity
[54]	Facilitator	Decreased risk of Covid infection	Motivation
[54]	Facilitator	Video calls preferred over phone calls for reassurance	Opportunity
[54]	Facilitator	Clear instructions and technology skills training	Capability
[54]	Facilitator	Involving caregivers in the process	Opportunity
[55]	Barrier	Not owning a smartphone	Opportunity	Kouri
[55]	Barrier	Apprehension about mHealth changing healthcare provision. A resistance to change already established health behaviours not involving mHealth	Motivation
[55]	Barrier	Fear of technology replacing in-person care	Motivation
[55]	Barrier	Technology seen as a reminder of illness	Motivation
[55]	Barrier	Embarassment, insecurity over not being able to use technology	Motivation
[55]	Barrier	Not originated from a trusted healthcare source or recommended by a healthcare professional	Opportunity
[55]	Barrier	Resistance to change	Motivation
[55]	Facilitator	Ease of access using mobile devices	Opportunity
[55]	Facilitator	mHealth can help maintain independence	Motivation
[55]	Facilitator	Self monitoring can help patients feel reassured and set goals	Motivation
[55]	Facilitator	Led to more meaninful relationships with HCPs as they become more knowledgable and participate in discussions, leading to a more active rols in their care	Motivation
[56]	Barrier	Perceiving it would not be useful (skepticism)	Motivation	Foster
[56]	Barrier	Time-consuming to input self-monitoring data	Capability
[56]	Facilitator	Thinking the app would help gain knowledge about condition and medication	Motivation
[56]	Facilitator	Help with goal-setting, stress reduction, and symptom tracking	Motivation
[56]	Facilitator	Simplicity of the system	Capability
[56]	Facilitator	Ability to share data with caregivers	Opportunity
[56]	Facilitator	Choice around content and frequency of education	Opportunity
[57]	Barrier	A lack of education or instruction was a significant issue.	Capability	Simmich
[57]	Barrier	A lack of current knowledge about modern technology made participants feel uncomfortable with exploring technology. A lack of confidence	Motivation
[57]	Barrier	Concerns over the competitive aspects of wearable activity trackers.	Motivation
[57]	Barrier	Clinicians may not have the time or desire to look at the data.	Opportunity
[57]	Barrier	Concerns that games may be too difficult	Capability
[57]	Facilitator	Wanting to quantify level of physical activity and identify improvements (wearable activity tracker)	Motivation
[57]	Facilitator	Allow them to set specific and measurable goals (wearable activity tracker)	Motivation
[57]	Facilitator	Benefits of receiving reminders (wearable activity tracker)	Opportunity
[57]	Facilitator	Value feedback from clinicians with access to their data (wearable activity tracker)	Opportunity
[57]	Facilitator	Data could assist the clinician to improve their care (wearable activity tracker)	Opportunity
[57]	Facilitator	Useful to provide objective evidence to clinician (wearable activity tracker)	Motivation
[57]	Facilitator	Having fun and a way of spending time with family(games)	Opportunity
[58]	Barrier	Fear that technology would reduce face to face input from HCP.	Motivation
[58]	Barrier	Heightened illness anxiety, constantly reminded of their condition.	Motivation
[58]	Barrier	A reminder of a previous illness and fear that it could re-occur.	Motivation
[58]	Barrier	Unreliable technology linked to poor internet connectivity and data transmission in rural areas which led to technical alerts.	Opportunity
[58]	Barrier	Perceptions of reliability of the technology.	Motivation
[58]	Barrier	Early difficulties with the technology.	Capability
[58]	Barrier	Challenges with specific pieces of equipment. Lack of interactive design or two-way communication.	Capability
[58]	Barrier	Being acutely unwell at the time of installation.	Capability
[58]	Facilitator	Initial awareness and concern about an illness	Motivation
[58]	Facilitator	Encouragement from HCP.	Opportunity
[58]	Facilitator	Recommendation from a GP or nurse was found to be reassuring.	Opportunity
[58]	Facilitator	Encouragement from family and friends. Support to help use the technology.	Opportunity
[58]	Facilitator	Set up by a technician and nurse, a manual, and availability to call if there were issues.	Opportunity
[58]	Facilitator	Perceived safety in being connected to HCPs, an expectation that they were checking the data and ready to act if needed.	Motivation
[58]	Facilitator	Confidence in the usefulness of the technology.	Motivation
[59]	Barrier	Basic personal competencies - vision, literacy, level of mandarin, learning and memory skills	Capability
[59]	Barrier	Lacking confidence and were intimidated when learning telehealth	Capability
[59]	Barrier	Personal inertia	Motivation
[59]	Barrier	Not having enough time or energy	Capability
[59]	Barrier	Feeling of distance during remote interactions, lack of personal connection	Opportunity
[59]	Barrier	Skepticism regarding accuracy of remote diagnosis	Motivation
[59]	Barrier	Prone to online fraud, privacy breaches, incorrect information	Motivation
[59]	Barrier	Takes time to accept a new model of healthcare delivery	Motivation
[59]	Facilitator	A lack of information about their disease might lead patients to look online	Motivation
[59]	Facilitator	Experiences of success with learning and using telehealth	Motivation
[59]	Facilitator	Taking responsibility for their own health	Motivation
[59]	Facilitator	Novelty and feeling superior to others	Motivation
[59]	Facilitator	Easy-to-use technology, convenient, reduces the need to travel	Opportunity
[59]	Facilitator	The involvement of offspring - training for both parents and children	Opportunity
[59]	Facilitator	An HCP advising them to use the technology - as they trust their recommendation	Opportunity
[59]	Facilitator	Incentives for HCPs to promote telehealth use	Opportunity
[59]	Facilitator	Hybrid in-person and remote healthcare services	Opportunity
[60]	Barrier	Lack of knowledge about how to use mobile technology	Capability
[60]	Barrier	Fear of doing something wrong and ruining the device	Motivation
[60]	Barrier	Hard to keep pace with new technology	Motivation
[60]	Barrier	Decline in sensory perception - sight, hearing	Capability
[60]	Barrier	Lack of need for mobile technology - already managing without it	Motivation
[60]	Barrier	Poorly designed interface - size of icons too small	Opportunity
[60]	Barrier	Perceived high cost of new technology for older adults with fixed income	Opportunity
[60]	Facilitator	Previous experience with mobile technology.	Capability
[60]	Facilitator	Willingness to learn how to use mobile devices.	Motivation
[60]	Facilitator	Overall ease of use and useful features	Capability
[60]	Facilitator	Adequate training.	Capability
[60]	Facilitator	Physician recommendation. The trust patients have in their doctor can help facilitate adoption.	Opportunity
[60]	Facilitator	Free equipment.	Opportunity
[61]	Barrier	Afraid of losing autonomy by using ICT services - wanted to do what they could on their own and not rely on ICT-based services	Motivation	Jo
[61]	Barrier	Difficulty in learning new ICT	Capability
[61]	Barrier	Concerns about errors or malfunctioning	Motivation
[61]	Barrier	Concerned about other' opinions - relying on ICT means that they are old	Motivation
[61]	Barrier	May lead to reduced interactions, e.g. from children	Opportunity
[61]	Barrier	Affordability of products	Opportunity
[61]	Barrier	Familiarity with smartphones	Capability
[61]	Facilitator	Services that help patients support their health-related behaviours.	Motivation
[61]	Facilitator	Reassurance from being watched and connected to others.	Motivation
[61]	Facilitator	Prior experience with technology.	Capability
[62]	Barrier	Doctors viewed as too busy to review data	Opportunity	Malvasi
[62]	Barrier	Low self-confidence and fear of making mistakes	Capability
[62]	Barrier	Anxiety over readings and past health experiences	Motivation
[62]	Barrier	Resistance to change	Motivation
[62]	Barrier	Fear of technology replacing human abilities and loss of autonomy	Motivation
[62]	Barrier	Cost of the technology	Opportunity
[62]	Barrier	Low health literacy	Capability
[62]	Barrier	The need for excessive monitoring and the risk of obsession and worrying about changes in readings	Motivation
[62]	Facilitator	Presence of a trusted care network	Opportunity
[62]	Facilitator	Technology recommended by a healthcare provider	Opportunity
[62]	Facilitator	Peers showing enthusiasm for technology	Opportunity
[62]	Facilitator	Personalized feedback tailored to user	Motivation
[62]	Facilitator	Technical support reducing anxiety	Opportunity
[62]	Facilitator	family and friends network to procide support	Opportunity
[62]	Facilitator	seeing objective data which can act as an incentive	Motivation
[62]	Facilitator	technology that is easy to integrate into daily life	Opportunity
[62]	Facilitator	Enhanced bi-directional communication with HCPs	Opportunity
[62]	Facilitator	Pre-training to develop technical skills before using the technology	Capability
[63]	Barrier	Perceived ease of use – poor design of system	Capability
[63]	Barrier	Computer anxiety and fear of using technology	Motivation
[63]	Barrier	Preference for current non-digital processes	Motivation
[63]	Barrier	previous negative user experience	Motivation
[63]	Barrier	lack of interest or awareness of new functions	Motivation
[63]	Facilitator	Perceived usefulness of digital tools for saving time and money	Motivation
[63]	Facilitator	Technical support and training	Opportunity
[63]	Facilitator	Viewed as useful for communicating with HCPs	Opportunity
[63]	Facilitator	Support from family and caregivers	Opportunity
[64]	Barrier	Participants with physical telemedicine unreadiness were more likely to be aged 80 years or older, have lower education levels, and more chronic conditions.	Capability
[64]	Facilitator	Telemedicine helps to empower patients with cancer, arthritis, and hypertension by promoting self-management, improving patient-physician communication, and influencing behaviors and attitudes.	Motivation
[64]	Facilitator	Readiness for telemedicine is more common among younger, married individuals with a college degree or above.	Capability
[64]	Facilitator	Patients with cancer, hypertension, and arthritis are better prepared for telemedicine.	Motivation
[65]	Barrier	Connectivity failures and short battery life of wearables	Opportunity	Jiminez
[65]	Barrier	System limited to specific pathologies	Opportunity
[65]	Facilitator	Resolution of technical issues	Capability
[65]	Facilitator	Simplicity, intuitiveness, and accessibility of system	Capability
[65]	Facilitator	Systems built with a person-centered approach with co-design from the beginning	Opportunity
[65]	Barrier	Potential to lose connection with doctors	Opportunity	Ufholz
[65]	Barrier	Concerns over exam privacy and quality	Motivation
[65]	Barrier	Digital skills, connectivity issues	Capability
[65]	Facilitator	Owning a computer or iPhone	Opportunity
[65]	Facilitator	Experience using the internet for non-messaging functions	Capability
[67]	Barrier	Lacking in skills to use technology	Capability
[67]	Barrier	Cognitive ability	Capability
[67]	Facilitator	Higher levels of education	Capability
[67]	Facilitator	Gerontechnology self-efficacy	Motivation
[68]	Barrier	Lack of interest in technology	Motivation	Ventura
[68]	Barrier	Lack of access to a smartphone or tablet, data connection	Opportunity
[68]	Barrier	Low computer literacy and education levels	Capability
[68]	Barrier	Distrust in digital health systems	Motivation
[68]	Facilitator	Training and interaction with young healthcare professionals	Opportunity
[68]	Facilitator	Improved doctor-patient relationships	Motivation
[68]	Facilitator	An approach specifically designed around user needs, favouring a familiar setting and interpersonal dynamics.	Opportunity
[69]	Barrier	low levels of education	Capability	Chen
[69]	Barrier	Anxiety associated with using technology. Especially if it is unfamiliar.	Motivation
[69]	Barrier	Unpleasant experience of using smartphones induced negative emotions abut relying on smartphones to access digital health technology.	Motivation
[69]	Barrier	Overly complex functions	Capability
[69]	Facilitator	Behavioural intention influence on technology use behaviour	Motivation
[70]	Facilitator	Meets psychological expectations	Motivation	Tian
[70]	Facilitator	Meets performance expectancy (better than offline care)	Motivation
[70]	Facilitator	Social influence and encouragement from others	Opportunity
[70]	Facilitator	Infrastructure such as WiFi	Opportunity
[70]	Facilitator	Clear instructions and technical support	Capability
[71]	Facilitator	Emphasis on monitoring and handling patient emergencies	Motivation	Yuan
[71]	Facilitator	Diagnosis of disease and health guidance after diagnosis	Opportunity
[71]	Facilitator	Convenient and time-saving	Motivation
[71]	Facilitator	Reduces risk of infection (especially during Covid-19)	Motivation
[71]	Facilitator	Provision of information on disease prevention	Opportunity
[72]	Barrier	A lack of program adjustment during exacerbation of COPD.	Opportunity
[72]	Barrier	Motivational problems, demonstrated through a gradual decrease in adherence.	Motivation
[72]	Barrier	Difficulties using the technology.	Capability
[72]	Barrier	Difficulties with using the wrist-worn tracker.	Capability
	GREY LITERATURE
[73]	Barrier	Workforce capacity	Opportunity
[73]	Barrier	Limited broadband	Opportunity
[73]	Barrier	A lack of standardisation and integration	Opportunity
[73]	Barrier	There is disparity of access for women, rural populations and older adults	Opportunity
[73]	Barrier	Digital literacy	Capability
[73]	Barrier	Lack of trust and privacy concerns	Motivation
[73]	Facilitator	Person-centred design	Capability
[73]	Facilitator	Targeted training and support	Capability
[73]	Facilitator	Integrated systems	Opportunity
[74]	Barrier	Training programs are not widely available, leaving rural older adults excluded from digital healthcare advancements.	Capability
[74]	Barrier	limited access to high speed internet
[74]	Barrier	Older adults may underestimate their ability to learn digital skills due to internalised stereotypes about aging and technology.	Capability
[74]	Barrier	The fear of failure or embarrassment may prevent them from engaging with new DHT	Capability
[74]	Facilitator	Adoption increases when they see the benefits of DH such as easier access to doctors and medication reminders.	Motivation
[74]	Barrier	gender disparities affect women's ability to use digital health
[74]	Barrier	In some cultures, reliance of family members reduces the perceived need for DH tools.	Opportunity
[75]	Barrier	Physical impairments	Capability
[74]	Facilitator	Local training programmes	Capability
[74]	Barrier	Limited access to devices	Opportunity
[74]	Facilitator	Digital champions – local volunteers or professionals trained to provide hands on support	Opportunity
[74]	Facilitator	Offer digital health services alongside traditional methods to allow adults to transition at their own pace. Hybrid options can increase adoption.	Opportunity
76?	Barrier	Lack of training materials adopted to the cultural and linguistic context of rural communities.	Capability
[75]	Facilitator	Translation and adaptation of training materials to the local cultural and linguistic context.	Capability
[75]	Barrier	Insufficient healthcare workers trained.	Capability
[75]	Barrier	Perception of new programs as an additional burden by caregivers who may expect traditional care methods.	Opportunity
[76]		Rural areas often have limited access to professionals trained in technology	Opportunity
[76]	Barrier	Limited digital literacy	Capability
[76]	Barrier	Lack of tailored support to facliitate technology use	Opportunity
[76]	Barrier	Financial difficulties	Opportunity
[76]	Barrier	Healthcare professional training	Capability
[76]	Barrier	National targets and sustained funding	Opportunity
[77]	Barrier	limited familiarity with digital tools	Capability
[77]	Barrier	lack of user-friendly interfaces	Capability
[77]	Barrier	limited access to devices	Opportunity
[77]	Barrier	internet connectivity	Opportunity
[77]	Barrier	financial constraints	Opportunity
[77]	Barrier	physical contstraints and age-related cognitive decline	Capability
[77]	Barrier	concerns about privacy and trust	Motivation
[77]	Barrier	poor integration of digital health into routine healthcare	Opportunity
[77]	Barrier	limited technical support	Opportunity
[77]	Barrier	cultural stigma and a reliance on traditional medicine	Motivation
[77]	Barrier	gender dynamics can limit women's access	Opportunity
[77]	Barrier	training and support	Capability
[77]	Facilitator	simplified interface	Capability
[77]	Facilitator	social support	Opportunity
[77]	Facilitator	Promoting the benefits for early detection and management	Motivation
[77]	Facilitator	Involve trusted members of the community, engage family members	Opportunity
[77]	Facilitator	tailor interventions to the cultural fabric	Opportunity
[79]	Barrier	Urban areas had higher eHealth readiness due to better broadband and more digital health initiatives.	Opportunity
[79]	Barrier	Healthcare workers in rural areas were sometimes less familiar with DH leading to slower adoption.	Opportunity
[79]	Barrier	one-on-one person centred approach helped beneficiaries feel supported and more willing to engage.	Opportunity
[79]	Facilitator	Close collaboration with primary care teams and local organisations improved service delivery.	Opportunity
[79]	Facilitator	Community navigator role was highly effective in engaging older adults	Opportunity
[80]	Barrier	Poor past experiences with telehealth may deter both patients and providers from using it again.	Capability
[80]	Barrier	Lack of reliable internet connectivity	Opportunity
[80]	Facilitator	Older adults who successfully use telehealth for follow ups or ongoing care often report a willingness to try it again.	Capability
[80]	Barrier	There is a lack of clear guidelines for clinicians regarding when telehealth is appropriate and how to implement it.	Opportunity
[80]	Barrier	There is a lack of culturally safe and linguistically appropriate telehealth services for culturally diverse populations.	Opportunity
[80]	Barrier	Older adults may be less comfortable discussing sensitive health issues in a non-traditional setting.	Opportunity
[80]	Facilitator	Older adults are more likely to use telehealth if it involves a clinician they already know and trust, reinforcing continuity of care.	Opportunity
[80]	Facilitator	Reintroduce patient-end support in rural settings with a trusted local clinician to facilitate the consultation.	Opportunity
[81]	Facilitator	Co-design: include older adults in the process of developing and implementing eHealth policies. Try to understand older adults’ needs and incorporating their voices in decision-making to ensure strategies and innovations meet their needs.	Opportunity
[81]	Barrier	The combination of inadequate digital infrastructure and lower digital competence exacerbates feelings of isolation and exclusion among rural older adults, which can negatively affect their dignity and sense of agency	Capability
[81]	Facilitator	Personalised care – tailoring DH to individual needs reinforces their value and usability for older adults.	Capability
[81]	Facilitator	Transparency over data sharing, security	Motivation
[81]	Facilitator	Blended health approaches. Combine in person and digital services. Ensure rural clinics and outreach programs remain available for those unable to use digital options.	Opportunity
[82]	Barrier	Most mHealth initiatives are designed with assumptions about tech-savvy users which excludes older or less educated individuals.	Capability
[82]	Barrier	Infrastructure	Opportunity
[82]	Facilitator	Tailoring messages to the local language, culture and communication norms can build trust and increase adoption	Opportunity
[82]	Barrier	Digital literacy	Capability
[82]	Barrier	Lack of participatory design	Opportunity
[82]	Barrier	Top-down approaches ignore the contextual realities of rural commuities	Opportunity
[82]	Barrier	Insufficient personnel and limited resources	Opportunity
[82]	Barrier	Distrust in modern medicine	Motivation
[83]	Barrier	Limited infrastructure and connectivity	Opportunity
[83]	Barrier	Low digital literacy	Capability
[83]	Barrier	Lack of confidence	Capability
[83]	Barrier	Concerns over privacy	Motivation
[83]	Barrier	financial constraints	Opportunity
[83]	Barrier	Preference for face to face interaction	Motivation
[83]	Barrier	Complex interfaces	Opportunity
[83]	Barrier	Rural healthcare workers often work with outdated equipment and limited technology, which can hinder their ability to monitor and manage CD.	Opportunity
[83]	Facilitator	hands-on coaching, peer support, family engagement	Opportunity
[83]	Facilitator	Low-bandwidth designs, offline modes and simplified interfaces	Opportunity
[83]	Barrier	encouragement from local peers and providers	Opportunity
[84]	Barrier	Infrastructure	Opportunity
[84]	Barrier	Digital literacy	Capability
[84]	Barrier	Cost	Opportunity
[84]	Barrier	Limited number of HCPs who can guide patients in adopting digital solutions	Opportunity
[84]	Barrier	Fear that technology will replace human interaction	Motivation
[84]	Barrier	Digiral health may feel impersonal and create resistance amonth patients who prefer face to face interaction	Motivation
[84]	Barrier	Scepticism towards new technology.	Motivation
[84]	Barrier	A lack of sufficient community engagement	Opportunity
[84]	Barrier	Lack of tailored solutions for older adults	Capability
[84]	Barrier	Concerns about privacy	Motivation
[84]	Facilitator	Offer training	Capability
[84]	Facilitator	Develop technology with accessible interfaces suitable for older adults and rural populations	Capability
[85]	Barrier	Broadband	Opportunity
[85]	Barrier	digital literacy	Capability
[85]	Barrier	scepticism and preference for face to face interactions	Motivation
[85]	Barrier	limited awareness	Opportunity
[85]	Facilitator	social influence and support	Opportunity
[85]	Barrier	perceived ease of use and if it offers valuable benefits	Motivation
[86]	Barrier	Digital literacy	Capability
[86]	Barrier	Concerns about security and confidentiality	Motivation
[86]	Barrier	comfort with the 'status quo' and preference for in-person healthcare	Motivation
[86]	Facilitator	Perceived ease of use was strongly correlated with behavioural intention. As age increased, behavioural intention to use mHealth apps decreased.	Capability
[87]	Barrier	Lack of digital skills or familiarity with digital tools	Capability
[87]	Barrier	Lack of family, community support	Opportunity
[88]	Facilitator	Apps with flexibility and simplicity. Tailored content designed for the patient demographic. It is important to provide adaptive and flexible interface designs for underserved populations.	Capability
[88]	Facilitator	Inclusive design	Capability
[88]	Barrier	limited familirity with apps
[88]	Barrier	cognitive and physical challenges
[89]	Barrier	Infrastrusture limitations	Opportunity
[89]	Barrier	Fuel poverty and energy costs	Opportunity
[89]	Barrier	Islanders often feel unrepresented in national policymaking	Motivation
[89]	Barrier	Geographic isolation	Opportunity
[89]	Barrier	Digital skills	Capability
[90]	Barrier	Limited infrastructure	Opportunity
[90]	Barrier	Access to devices	Opportunity
[90]	Barrier	Limited digital literacy in HCPs and the public	Capability
[90]	Barrier	Ensure there is a multi-channel approach so those unable to use digital services are not left behind	Opportunity
[90]	Facilitator	Expand connectivity	Opportunity
[91]	Barrier	Limited digital literacy	Capability
[91]	Barrier	Lacking familiarity and confidence in using technology	Capability
[91]	Barrier	Lack of user-friendly resources or training	Capability
[91]	Barrier	Health related limitations	Capability
[91]	Barrier	Many digital health tools are not designed with older adults in mind, leading to interfaces that are too complex.	Capability
[91]	Barrier	Absence of features like larger text, voice commands or simple navigation	Capability
[91]	Barrier	Some may distrust digital platforms or feel unconfortable discussing health issues digitally	Motivation
[91]	Barrier	A lack of face to face interaction with HCPs can reduce trust and satisfaction	Motivation
[91]	Barrier	Social isolation can limit exposure to support networks	Opportunity
[91]	Barrier	No ongoing support	Opportunity
[91]	Barrier	Digital tools may not integrate smoothly with traditional healthcare systems	Opportunity
[92]	Barrier	Health worker shortages with fewer Drs and nurses in rural areas	Opportunity
[92]	Barrier	Inadequate broadband	Opportunity
[92]	Barrier	Lack of digital literacy	Capability
[92]	Facilitator	Inclusive design	Opportunity
[93]	Barrier	Limited confidence and digital literacy	Capability
[93]	Barrier	Infrastructure - poor broadband	Opportunity
[93]	Barrier	Distrust in technology and remote consultations	Motivation
[93]	Barrier	Lack of 'face to face' interaction can lead to older adults feeling disconnected	Opportunity
[93]	Barrier	Lack of awareness of digital options	Opportunity
[93]	Barrier	Access to devices and internet	Opportunity
[93]	Facilitator	Support from family, community members boosts confidence and uptake	Opportunity
[93]	Facilitator	Positive experiences	Motivation
[93]	Facilitator	Maori communities prefer healthcare that is delivered by providers who understand their cultural values and perspectives.	Opportunity
[93]	Facilitator	Co-design to ensure they reflect cultural preferences and values.	Opportunity
[93]	Facilitator	Mistrust of government and health systems.	Motivation
[93]	Barrier	Culture and trust factors play a role in how comfortable people feel using digital tools for health.	Motivation
[93]	Barrier	Financial support for digital access	Opportunity
			Opportunity
[94]	Barrier	Connectivity gaps and lack of infrastructure	Opportunity
[94]	Barrier	Gender and Social Disparities: Older women, especially in low-income countries, are disproportionately affected by the gender digital divide, reducing their access to digital health solutions.	Opportunity
[95]	Barrier	Many DH tools are not designed with older adults’ cognitive and physical needs in mind	Capability
[95]	Facilitator	Community Health worker support. CHWs can bridge the gap by providing hands on support for older adults using digital tools.	Opportunity
[95]	Barrier	Internet/mobile connectivity	Opportunity
[95]	Facilitator	Engagement with patients and caregivers is essential for designing systems that meet their needs and preferences.	Opportunity
[95]	Facilitator	Integration with existing care models – combining DH with in-person services to ensure continuity of care.	Opportunity
[96]	Barrier	Limited broadband	Opportunity
[96]	Barrier	Patients in rural regions may rely more on in-person care due to a lack of promotion or availability of telehealth resources	Opportunity
[96]	Barrier	Limited awareness of telehealth services among rural population.	Opportunity
[96]	Barrier	Rural communities are often ‘healthcare deserts’ with no nearby facilities, insufficient personnel and limited resources to support implementation.	Opportunity
[97]	Barrier	Rural communities have fewer digital health pilot programs than urban areas.	Opportunity
[97]	Barrier	The focus of digital health innovation is often on urban populations, leaving rural and elderly patients underserved.	Opportunity
[97]	Barrier	Some older adults prefer in-person consultations and do not trust remote healthcare.	Opportunity
[98]	Barrier	Lack of broadband	Opportunity
[98]	Facilitator	Phone-based approach requires minimal infrastructure, making it scalable for rural, resource limited settings.	Opportunity
[99]	Facilitator	Tailor digital health platforms to reflect the unique culture, language and needs of island residents.	Opportunity
[99]	Facilitator	Cost of devices	Opportunity
[99]	Barrier	A lack of customisation to local contexts or insufficient community involvement in development might lead to resistance.	Opportunity
[99]	Barrier	Strong social ties and community-focused lifestyles might lead to a preference for in-person healthcare over digital alternatives. This is particularly relevant for older adults who value personal relationships with healthcare providers.	Opportunity
[99]	Barrier	Remote rural areas, including islands, have significantly better GP-to-patient ratios compared to urban areas. There is high satisfaction with healthcare in remote rural and island areas	Opportunity
[99]	Barrier	The Independent spirit of Islanders Is reflected in their ability to adapt to challenges like geographic isolation, limited infrastructure and environmental challenges.	Opportunity
[99]	Barrier	Islanders’ self reliant mindset can result in scepticism toward externally imposed digital health solutions, especially if they are perceived as generic or disconnected from local needs.	Opportunity
[99]	Barrier	Actively involve island residents/communities in the development of digital health solutions to ensure they align with local values and expectations.	Opportunity
[100]	Facilitator	Visual, audio and tactile interfaces aligned with users’ daily habits and cultural practices, acceptance and usability	Opportunity
[100]	Facilitator	Family and community involvement play a crucial role in the success of eHealth interventions.	Opportunity
[101]	Barrier	Self-sufficiency	Motivation
[101]	Barrier	Relying on technology sometimes viewed as an admission of frailty	Motivation
[101]	Facilitator	peer recommentation	Opportunity
[101]	Facilitator	seen as a tool for maintaining independence rather than a sign of frailty	Motivation
[101]	Facilitator	recommendation of local HCP or community organisation	Opportunity
[102]	Facilitator	Co-design methods to ensure the specific needs of rural and island residents are met.	Opportunity
[102]	Facilitator	Infrastructure improvements	Opportunity
