# Supplementary material for: Barriers to and Facilitators of Digital Health Technology Adoption Among Older Adults With Chronic Diseases: Updated Systematic Review
Source: JMIR Aging. 2025 Sep 11;8:e80000. doi: 10.2196/80000 (PMC12464506; doi:10.2196/80000)
Supplement: Multimedia Appendix 6 [file aging_v8i1e80000_app6.xls]

## Sheet: MMAT 
					S1	S2			Qualitative Studies												Quantitative RCTs												Non-Randomized Quantitative Studies												Quantitative Descriptive Studies
Covidence #	Design	Study ID	Title	Reviewer Name	Are there clear research questions?	Do the collected data allow to address the research questions?	Do the collected data allow to address the research questions? supporting text		1.1. Is the qualitative approach appropriate to answer the research question?	1.1. supporting text	1.2. Are the qualitative data collection methods adequate to address the research question?	1.2. supporting text	1.3. Are the findings adequately derived from the data?	1.3.supporting text	1.4. Is the interpretation of results sufficiently substantiated by data?	1.4. supporting text	1.5. Is there coherence between qualitative data sources, collection, analysis, and interpretation?	1.5. supporting text	Total *		2.1. Is randomisation appropriately performed?	2.1. supporting text	2.2. Are the groups comparable at baseline?	2.2. supporting text	2.3. Are there complete outcome data?	2.3. Are there complete outcome data? supporting text	2.4. Are outcome assessors blinded to the intervention provided?	2.4. supporting text	2.5. Did the participants adhere to the assigned intervention?	2.5. supporting text	Total *		3.1. Are the participants representative of the target population?	3.1. supporting text	3.2. Are measurements appropriate for the outcome and intervention?	3.2. supporting text	3.3 Are there complete outcome data?	3.3. supporting text	3.4. Are confounders accounted for in the design and analysis?	3.4. supporting text	3.5. During the study period, is the intervention administered (or exposure occurred) as intended?	3.5. supporting text	Total *		4.1. Is the sampling strategy relevant to address the research question?	4.1. supporting text	4.2. Is the sample representative of the target population?	4.2. supporting text	4.3. Are the measurements appropriate?
997	Qualitative interview	Arnaert 2023	Acceptance of the Apple Watch Series 6 for Telemonitoring of Older Adults With Chronic Obstructive Pulmonary Disease: Qualitative Descriptive Study Part 1	Consensus	Yes	Yes			*		*		*		*		*		*****
962	Randomised control trial	Wong 2023	The Synergistic Effect of Nurse Proactive Phone Calls With an mHealth App Program on Sustaining App Usage: 3-Arm Randomized Controlled Trial	Consensus	Yes	Yes															*		*		*		Can't tell	There is no mention of blinding	*		****
729	Quantitative questionnaire	Ventura 2022	Implementation of the MASK-Air¬Æ App for Rhinitis and Asthma in Older Adults: MASK@Puglia Pilot Study	Consensus	Yes	Yes																											*		No	limited - 6 item measure developed for the study	No	6 lost to follow-up	*		Can't tell		**
666	Qualitative interview	Tahsin 2022	Examining Use Behavior of a Goal-Supporting mHealth App in Primary Care Among Patients With Multiple Chronic Conditions: Qualitative Descriptive Study	Consensus	Yes	Yes			*		*	Interviews varied in length but to be expected in such studies	*		*		*		*****
488	Qualitative focus group	Malavasi 2024	Validation of an IoT-based home system for integrated care services: a qualitative investigation involving older adults with multiple chronic health conditions	Consensus	Yes	Yes			*		*		*		*		*		*****
484	Qualitative interview	Mroz 2023	Acceptability and use of an online health priorities self-identification tool for older adults: A qualitative investigation	Consensus	Yes	Yes			*		*		*		*		*		*****
378	Mixed methods	Sheng 2024	Augmenting K-Means Clustering With Qualitative Data to Discover the Engagement Patterns of Older Adults With Multimorbidity When Using Digital Health Technologies: Proof-of-Concept Trial.	Consensus	Yes	Yes				Study described as mixed methods not qual																																				Study described as mixed methods, not quant
335	Quantitative survey; Qualitative interview; Qualitative questionnaire	Schoevaerdts 2024	Home telemonitoring in smart rurality: results from the HIS2R interreg feasibility pilot study.	Consensus	Yes	Can't tell	Partially. There is a small sample size and no control group. Limited qualitative insights.				Can't tell	There is a lack of detail on how the interviews were undertaken, who was interviewed and there is no explanation of how the data was analysed. The study summarised themes but there are no participant quotes.	No	Very little qual data presented	Can't tell	Lack of information on thematic development. Unclear who carried out the interview. If it was the case-manager this could potentially lead to researcher bias.	Can't tell	There is no details around the interviews or the analysis.	0																												Can't tell	Those without internet access were excluded. There is a large proportion on people in rural areas who do not have internet access. This may have led to excluding those with lower levels of digital literacy. Only 21 participants took part and 54 eligible participants refused.	Can't tell
334	Qualitative interview	Zou 2024	Experience of Older Patients with COPD Using Disease Management Apps: A Qualitative Study.	Consensus	Yes	Yes			*		*		*		*		*		*****
328	Quantitative questionnaire	Chen 2024	Understanding the Role of Technology Anxiety in the Adoption of Digital Health Technologies (DHTs) by Older Adults with Chronic Diseases in Shanghai: An Extension of the Unified Theory of Acceptance and Use of Technology (UTAUT) Model.	Consensus	Yes	Yes																																							*		*	"The respondents in this study were more evenly divided between men (51.46%) and women (48.54%). The respondents were all elderly patients with chronic diseases, and approximately half (46.60%) of the sample was aged 70‚Äì79 years, with an average age of 72 years"	*
272	Qualitative interview	Buawangpong 2024	Designing Telemedicine for Older Adults With Multimorbidity: Content Analysis Study.	Consensus	Yes	Yes			*		*		*		*		*		*****
221	Qualitative interview	Kouri 2023	Exploring the Perspectives and Experiences of Older Adults With Asthma and Chronic Obstructive Pulmonary Disease Toward Mobile Health: Qualitative Study.	Consensus	Yes	Yes			*		*		*		*		*	Phenomenology informed approach	*****
204	Qualitative interview	Foster 2022	Preferences of Older Adult Veterans With Heart Failure for Engaging With Mobile Health Technology to Support Self-care: Qualitative Interview Study Among Patients With Heart Failure and Content Analysis.	Consensus	Yes	Yes			*		Can't tell	Only 9 participants from a single facility who were already smartphone users - making it hard to generalise findings. Only 9 out of 55 invited participated. The ones who participated may have been more comfortable with technology.	*		*		*		****
166	Quantitative questionnaire	Tian 2022	Determinants of the Mobile Health Continuance Intention of Elders with Chronic Diseases: An Integrated Framework of ECM-ISC and UTAUT.	Consensus	Yes	Yes																																							Can't tell		Can't tell		*
159	Quantitative questionnaire	Yuan 2022	Demand analysis of telenursing among empty-nest elderly individuals with chronic diseases based on the Kano model.	Consensus	Yes	Yes																																							*		Can't tell		No
75	Quantitative survey	Jimenez 2023	Personalizing Digital Health: Adapting Health Technology Systems to Meet the Needs of Different Older Populations.	Consensus	Yes	Yes				this paper is not presenting or focusing on qualitative data, it has used the SUS survey tool integrated into an interview topic guide, but no qualitative narrative text analysed or presented																																			*		Can't tell		*
65	Quantitative survey	Ufholz 2022	Telemedicine Preparedness Among Older Adults With Chronic Illness: Survey of Primary Care Patients.	Consensus	Yes	Yes																																									Can't tell
27	Quantitative questionnaire; Qualitative focus group; Qualitative interview; Qualitative questionnaire	Soraa 2022	The social dimension of domesticating technology: Interactions between older adults, caregivers, and robots in the home	Consensus	No	Yes			*		*		*		*		*		*****
25	Qualitative interview	Simmich 2021	Perspectives of older adults with chronic disease on the use of wearable technology and video games for physical activity	Consensus	Yes	Yes			*		*		*		*		*		*****
24	Cross-sectional research	Rodriguez-Fernandez 2022	Telemedicine Readiness Across Medical Conditions in a US National Representative Sample of Older Adults	Consensus	Yes	Yes																																							*		Can't tell		*
21	Qualitative focus group	Portz 2019	Using the Technology Acceptance Model to Explore User Experience, Intent to Use, and Use Behavior of a Patient Portal Among Older Adults With Multiple Chronic Conditions: Descriptive Qualitative Study	Consensus	Yes	Yes			*		*		*		*		*		*****
19	Qualitative focus group; Mixed methods	Ondiege 2017	Investigating User Identification in Remote Patient Monitoring Devices	Consensus	Yes	Yes				Mixed Methods study, not qual study																																				Mixed methods study, not quant study
16	Qualitative interview	Middlemass 2017	Perceptions on use of home telemonitoring in patients with long term conditions - concordance with the Health Information Technology Acceptance Model: a qualitative collective case study	Consensus	Yes	Yes			*		*		*		*		*		*****
12	Qualitative interview	Jiang 2022	Patients' and healthcare providers' perceptions and experiences of telehealth use and online health information use in chronic disease management for older patients with chronic obstructive pulmonary disease: a qualitative study	Consensus	Yes	Yes			*		*		*		*		*		*****
11	Quantitative questionnaire	Herkert 2021	Home-Based Exercise Program for Patients With Combined Advanced Chronic Cardiac and Pulmonary Diseases: Exploratory Study	Consensus	Yes	Yes																											Can't tell		*		Can't tell		No	Potential confounders not included	No	75% adherence	*					only 10 patients recruited	*
10	Quantitative survey	Ha 2020	Factors Affecting the Acceptability of Technology in Health Care Among Older Korean Adults with Multiple Chronic Conditions: A Cross-Sectional Study Adopting the Senior Technology Acceptance Model	Consensus	Yes	Yes																																							*		Can't tell		*
7	Quantitative questionnaire; Proof of concept trial; Qualitative interview	Doyle 2021	A Digital Platform to Support Self-management of Multiple Chronic Conditions (ProACT): Findings in Relation to Engagement During a One-Year Proof-of-Concept Trial	Consensus	Yes	Yes
5	Qualitative interview	Cajita 2018	Facilitators of and Barriers to mHealth Adoption in Older Adults With Heart Failure	Consensus	Yes	Yes			*		*		*		*		*		*****
762	Qualitative interview	Jo 2021	Psychological factors that affect the acceptance and need for ICT services for older adults with chronic diseases	Consensus	Yes	Yes			*		*	Yes - but limitation is small number of participants and data collection activities completed	*		*		*		*****
[truncated: 17 more columns]

## Sheet: Sheet1
Studies	Author	Country	Population	Design	Quality score out of 5	Quality score out of 15
Acceptance of the Apple Watch Series 6 for Telemonitoring of Older Adults With Chronic Obstructive Pulmonary Disease: Qualitative Descriptive Study Part 1	Arnaert 2023	Canada	10 older adults aged 64-82	Qualitative interview	*****
The Synergistic Effect of Nurse Proactive Phone Calls With an mHealth App Program on Sustaining App Usage: 3-Arm Randomized Controlled Trial	Wong 2023	China	12 older adults aged 60+	Randomised control trial	****
Implementation of the MASK-Air¬Æ App for Rhinitis and Asthma in Older Adults: MASK@Puglia Pilot Study	Ventura 2022	Italy	101 older adults aged 65-85	Quantitative questionnaire	**
Examining Use Behavior of a Goal-Supporting mHealth App in Primary Care Among Patients With Multiple Chronic Conditions: Qualitative Descriptive Study	Tahsin 2022	Canada	22 older adults aged 60+	Qualitative interview	*****
Validation of an IoT-based home system for integrated care services: a qualitative investigation involving older adults with multiple chronic health conditions	Malavasi 2024	Italy	15 older adults aged 65-90	Qualitative focus group	*****
Acceptability and use of an online health priorities self-identification tool for older adults: A qualitative investigation	Mroz 2023	America	21 older adults aged 70+	Qualitative interview	*****
Augmenting K-Means Clustering With Qualitative Data to Discover the Engagement Patterns of Older Adults With Multimorbidity When Using Digital Health Technologies: Proof-of-Concept Trial.	Sheng 2024	Ireland	56 older adults aged 65-92	Mixed methods
Home telemonitoring in smart rurality: results from the HIS2R interreg feasibility pilot study.	Schoevaerdts 2024	France and Belgium	21 older adults aged 60+	Quantitative survey; Qualitative interview; Qualitative questionnaire
Experience of Older Patients with COPD Using Disease Management Apps: A Qualitative Study.	Zou 2024	China	32 older adults aged 61-81	Qualitative interview	*****
Understanding the Role of Technology Anxiety in the Adoption of Digital Health Technologies (DHTs) by Older Adults with Chronic Diseases in Shanghai: An Extension of the Unified Theory of Acceptance and Use of Technology (UTAUT) Model.	Chen 2024	China	309 older adults aged 60+	Quantitative questionnaire	****
Designing Telemedicine for Older Adults With Multimorbidity: Content Analysis Study.	Buawangpong 2024	Thailand	20 older adults aged 73-91	Qualitative interview	*****
Exploring the Perspectives and Experiences of Older Adults With Asthma and Chronic Obstructive Pulmonary Disease Toward Mobile Health: Qualitative Study.	Kouri 2023	Canada	20 older adults aged 73-91	Qualitative interview	*****
Preferences of Older Adult Veterans With Heart Failure for Engaging With Mobile Health Technology to Support Self-care: Qualitative Interview Study Among Patients With Heart Failure and Content Analysis.	Foster 2022	America	9 older adults aged 70-80	Qualitative interview	****
Determinants of the Mobile Health Continuance Intention of Elders with Chronic Diseases: An Integrated Framework of ECM-ISC and UTAUT.	Tian 2022	China	1453 older adults aged 60+	Quantitative questionnaire	**
Demand analysis of telenursing among empty-nest elderly individuals with chronic diseases based on the Kano model.	Yuan 2022	China	348 older adults aged 65+	Quantitative questionnaire	*
Personalizing Digital Health: Adapting Health Technology Systems to Meet the Needs of Different Older Populations.	Jimenez 2023	Germany and Slovenia	695 older adults 60+, 469 carers and 314 HCPs	Quantitative survey	***
Telemedicine Preparedness Among Older Adults With Chronic Illness: Survey of Primary Care Patients.	Ufholz 2022	America	30 older adults aged65-81	Quantitative survey	*
The social dimension of domesticating technology: Interactions between older adults, caregivers, and robots in the home	Soraa 2022	Norway	8 older adults aged 66-89, 10 informal carers and 3 HCPs	Quantitative questionnaire; Qualitative focus group; Qualitative interview; Qualitative questionnaire
Perspectives of older adults with chronic disease on the use of wearable technology and video games for physical activity	Simmich 2021	Australia	19 older adults	Qualitative interview	*****
Telemedicine Readiness Across Medical Conditions in a US National Representative Sample of Older Adults	Rodriguez-Fernandez 2022	America	3379 older adults aged 65+	Cross-sectional research	***
Using the Technology Acceptance Model to Explore User Experience, Intent to Use, and Use Behavior of a Patient Portal Among Older Adults With Multiple Chronic Conditions: Descriptive Qualitative Study	Portz 2019	America	24 older adults aged 65+	Qualitative focus group	*****
Investigating User Identification in Remote Patient Monitoring Devices	Ondiege 2017	UK	40 older adults aged 65-95	Qualitative focus group; Mixed methods
Perceptions on use of home telemonitoring in patients with long term conditions - concordance with the Health Information Technology Acceptance Model: a qualitative collective case study	Middlemass 2017	UK	21 older adults aged 60-99	Qualitative interview	*****
Patients' and healthcare providers' perceptions and experiences of telehealth use and online health information use in chronic disease management for older patients with chronic obstructive pulmonary disease: a qualitative study	Jiang 2022	China	29 older adults aged 60+ and 23 HCPs	Qualitative interview	*****
Home-Based Exercise Program for Patients With Combined Advanced Chronic Cardiac and Pulmonary Diseases: Exploratory Study	Herkert 2021	Netherlands	10 older adults aged 63 - 75	Quantitative questionnaire	*
Factors Affecting the Acceptability of Technology in Health Care Among Older Korean Adults with Multiple Chronic Conditions: A Cross-Sectional Study Adopting the Senior Technology Acceptance Model	Ha 2020	South Korea	226 older adults aged 66-96	Quantitative survey	**
A Digital Platform to Support Self-management of Multiple Chronic Conditions (ProACT): Findings in Relation to Engagement During a One-Year Proof-of-Concept Trial	Doyle 2021	Ireland and Belgium	120 older adults aged 65 +	Quantitative questionnaire; Proof of concept trial; Qualitative interview
Facilitators of and Barriers to mHealth Adoption in Older Adults With Heart Failure	Cajita 2018	America	10 older adults aged 66-83	Qualitative interview	*****
