# Supplementary material for: Barriers to and Facilitators of Digital Health Technology Adoption Among Older Adults With Chronic Diseases: Updated Systematic Review
Source: JMIR Aging. 2025 Sep 11;8:e80000. doi: 10.2196/80000 (PMC12464506; doi:10.2196/80000)
Supplement: Multimedia Appendix 7 [file aging_v8i1e80000_app7.xlsx]

## Sheet: Sheet1
Title	Place - rural/urban	Race/ethnicity	Occupation/employment status	Gender or sex	Religion	Education attainment	Socioeconomic status - income/financial status	Social Capital - marital status/living arrangements
Arnaert et al., (2023) Acceptance of the Apple Watch Series 6 for Telemonitoring of Older Adults With Chronic Obstructive Pulmonary Disease: Qualitative Descriptive Study Part 1	No	No	Yes	Yes	No	Yes	No	No
Wong et al., (2023) The Synergistic Effect of Nurse Proactive Phone Calls With an mHealth App Program on Sustaining App Usage: 3-Arm Randomized Controlled Trial	No	No	No	Yes	No	Yes	Yes	No
Jo et al., (2021) Psychological factors that affect the acceptance and need for ICT services for older adults with chronic diseases	No	No	Yes	Yes	No	No	No	Yes
Ventura et al., (2022) Implementation of the MASK-Air-App for Rhinitis and Asthma in Older Adults: MASK@Puglia Pilot Study	No	No	Yes	Yes	No	Yes	No	No
Tahsin et al., (2022) Examining Use Behavior of a Goal-Supporting mHealth App in Primary Care Among Patients With Multiple Chronic Conditions: Qualitative Descriptive Study	No	No	No	Yes	No	Yes	Yes	No
Malvasi et al., (2024) Validation of an IoT-based home system for integrated care services: a qualitative investigation involving older adults with multiple chronic health conditions	No	No	No	Yes	No	Yes	No	Yes
Mroz et el., (2023) Acceptability and use of an online health priorities self-identification tool for older adults: A qualitative investigation	No	Yes	No	Yes	No	Yes	No	Yes
Sheng et al., (2024) Augmenting K-Means Clustering With Qualitative Data to Discover the Engagement Patterns of Older Adults With Multimorbidity When Using Digital Health Technologies: Proof-of-Concept Trial.	No	No	No	Yes	No	No	No	No
Schoevaerdts et al., (2024) Home telemonitoring in smart rurality: results from the HIS2R interreg feasibility pilot study.	Yes	No	Yes	Yes	No	No	No	No
Zou et al., (2024) Experience of Older Patients with COPD Using Disease Management Apps: A Qualitative Study.	No	No	No	Yes	No	Yes	No	No
Chen et al., (2024) Understanding the Role of Technology Anxiety in the Adoption of Digital Health Technologies (DHTs) by Older Adults with Chronic Diseases in Shanghai: An Extension of the Unified Theory of Acceptance and Use of Technology (UTAUT) Model.	No	No	No	Yes	No	Yes	No	No
Buawangpong et al., (2024 )Designing Telemedicine for Older Adults With Multimorbidity: Content Analysis Study.	No	No	Yes	Yes	No	Yes	No	No
Kouri et al., (2023) Exploring the Perspectives and Experiences of Older Adults With Asthma and Chronic Obstructive Pulmonary Disease Toward Mobile Health: Qualitative Study.	Yes. 3% were rural.	No	No	Yes	No	Yes	No	No
Foster et al., (2022) Preferences of Older Adult Veterans With Heart Failure for Engaging With Mobile Health Technology to Support Self-care: Qualitative Interview Study Among Patients With Heart Failure and Content Analysis.	No	Yes	Yes	Yes	No	Yes	No	Yes
Tian et al., (2022) Determinants of the Mobile Health Continuance Intention of Elders with Chronic Diseases: An Integrated Framework of ECM-ISC and UTAUT.	No	No	No	Yes	No	Yes	No	No
Yuan et al., (2022) Demand analysis of telenursing among empty-nest elderly individuals with chronic diseases based on the Kano model.	Yes	No	No	Yes	No	Yes	No	Yes
Jimenez et al., (2023) Personalising Digital Health: Adapting Health Technology Systems to Meet the Needs of Different Older Populations.	No	No	No	Yes	No	No	No	No
Ufholtz et al,. (2022) Telemedicine Preparedness Among Older Adults With Chronic Illness: Survey of Primary Care Patients.	No	Yes	No	No	No	No	No	No
Soraa et al., (2021) The social dimension of domesticating technology: interactions between older adults, caregivers, and robots in the home	No	No	No	No	No	No	No	Yes
Simmich et al., (2021) Perspectives of older adults with chronic disease on the use of wearable technology and video games for physical activity	No	Yes	No	Yes	No	No	No	Yes
Rodriguez-Fernandez et al., (2022) Telemedicine Readiness Across Medical Conditions in a US National Representative Sample of Older Adults	No	Yes	No	Yes	No	Yes	No	Yes
Portz et al., (2019) Using the Technology Acceptance Model to Explore User Experience, Intent to Use, and Use Behavior of a Patient Portal Among Older Adults With Multiple Chronic Conditions: Descriptive Qualitative Study	No	Yes	No	Yes	No	Yes	Yes	Yes
Ondiege et al., (2017) Investigating User Identification in Remote Patient Monitoring Devices	No	No	No	Yes	No	No	No	Yes
Middlemass et al., (2017) Perceptions on use of home telemonitoring in patients with long term conditions - concordance with the Health Information Technology Acceptance Model: a qualitative collective case study	yes	No	No	Yes	No	No	No	Yes
Jiang et al., (2022) Patients' and healthcare providers' perceptions and experiences of telehealth use and online health information use in chronic disease management for older patients with chronic obstructive pulmonary disease: a qualitative study	No	No	No	Yes	No	Yes	No	No
Herkert et al., (2021) Home-Based Exercise Program for Patients With Combined Advanced Chronic Cardiac and Pulmonary Diseases: Exploratory Study	No	No	No	Yes	No	Yes	Yes	Yes
Ha et al., (2020) Factors Affecting the Acceptability of Technology in Health Care Among Older Korean Adults with Multiple Chronic Conditions: A Cross-Sectional Study Adopting the Senior Technology Acceptance Model	No	No	No	Yes	Yes	Yes	Yes	Yes
Doyle et al., (2021) A Digital Platform to Support Self-management of Multiple Chronic Conditions (ProACT): Findings in Relation to Engagement During a One-Year Proof-of-Concept Trial	No	No	No	Yes	No	No	Yes	Yes
Cajita et al., (2018) Facilitators of and Barriers to mHealth Adoption in Older Adults With Heart Failure	No	Yes	No	Yes	No	Yes	No	Yes
PLUS FACTORS:	All studies reported on chronic diseases and age
